# Supplementary material for: Factors Affecting Migration Intentions of Polish Physiotherapists and Students of Physiotherapy—A Cross-Sectional Study
Source: Int J Environ Res Public Health. 2022 Nov 6;19(21):14556. doi: 10.3390/ijerph192114556 (PMC9658116; doi:10.3390/ijerph192114556)
Supplement: Supplementary file 1 [file ijerph-19-14556-s001.zip]

Archive with 1 entries (1 files):
- ijerph-1997298-supplementary.pdf
